# Supplementary material for: Association of JAK2V617F allele burden and clinical correlates in polycythemia vera: a systematic review and meta-analysis
Source: Ann Hematol. 2024 Apr 23;103(6):1947–65. doi: 10.1007/s00277-024-05754-4 (PMC11090937; doi:10.1007/s00277-024-05754-4)
Supplement: Supplementary file 1 — Supplementary Material 1 [file 277_2024_5754_MOESM1_ESM.xlsx]

## Sheet: Table S1
	Author [ref]	Year	Q1	Q2	Q3	Q4	Q5	Q6	Q7	Q8	Score	Percentage
	Alvarez-Larran	2014	O	O	O	O	-	-	O	O	6	1
	Bai	2015	O	O	O	O	-	-	O	O	6	1
	Barbui	2011	O	O	X	O	-	-	O	O	5	0.833333
	Bellanne-Chantelot	2006	O	O	O	O	-	-	O	O	6	1
	Carobbio	2009	O	O	O	O	-	-	O	O	6	1
	Cokic	2015	O	X	O	X	-	-	O	O	4	0.666667
	Coucelo	2014	O	O	-	O	-	-	O	O	5	1
	Edahiro	2014	O	O	-	O	-	-	O	O	5	1
	Ferdowsi	2015	O	X	-	O	-	-	O	O	4	0.8
	Ferdowsi	2016	O	X	-	O	-	-	O	O	4	0.8
	Gangat	2008a	O	O	O	O	-	-	O	O	6	1
	Gangat	2008b	O	O	O	O	-	-	O	O	6	1
	Gangemi	2012	O	X	-	X	-	-	O	O	3	0.6
	Guglielmelli	2021	O	O	O	O	-	-	O	O	6	1
	Ha	2012	O	O	O	O	-	-	O	O	6	1
	Hu	2017	O	O	-	O	-	-	O	O	5	1
	Koren-Michowitz	2012	O	O	O	O	-	-	O	O	6	1
	Larsen	2007	O	O	O	O	-	-	O	O	6	1
	Lee	2021	O	O	O	O	-	-	O	O	6	1
	Lekovic	2017	O	O	O	O	-	-	O	O	6	1
	Malak	2012	O	O	O	O	-	-	O	O	6	1
	Maslah	2022	O	O	-	X	-	-	O	O	4	0.8
	Moliterno	2008	O	O	O	O	-	-	O	O	6	1
	Okabe	2016	O	O	O	O	-	-	O	O	6	1
	Passamonti	2010	O	O	O	O	-	-	O	O	6	1
	Payzin	2014	O	O	O	O	-	-	O	O	6	1
	Pieri	2009	O	O	O	O	-	-	O	O	6	1
	Popova-Labachevska	2019	O	O	O	O	-	-	O	O	6	1
	Ruella	2013	O	O	O	O	-	-	O	O	6	1
	Sacco	2020	O	O	-	O	-	-	O	O	5	1
	Sazawal	2019	O	O	O	O	-	-	O	O	6	1
	Silver	2011	O	O	O	O	-	-	O	O	6	1
	Stein	2011	O	O	O	O	-	-	O	O	6	1
	Stein	2013	O	O	O	O	-	-	O	O	6	1
	Tefferi	2007	O	X	-	O	-	-	O	O	4	0.8
	Vannucchi	2007a	O	O	O	O	-	-	O	O	6	1
	Vannucchi	2007b	O	O	O	O	-	-	O	O	6	1
	Zhao	2016	O	O	O	O	-	-	O	O	6	1
	Zhou	2013	O	O	-	O	-	-	O	O	5	1
