# Supplementary material for: Association of JAK2V617F allele burden and clinical correlates in polycythemia vera: a systematic review and meta-analysis
Source: Ann Hematol. 2024 Apr 23;103(6):1947–65. doi: 10.1007/s00277-024-05754-4 (PMC11090937; doi:10.1007/s00277-024-05754-4)
Supplement: Supplementary file 2 — Supplementary Material 2 [file 277_2024_5754_MOESM2_ESM.xlsx]

## Sheet: Supplemental 1 Excluded Studies
First Author	Published Year	Reason for Exclusion	DOI
Alvarez-Larren A	2016	No JAK2 Allele Burden Data	10.1111/ejh.12552
Alvarez-Larren A	2017	No clinical correlates	10.1111/bjh.14762
Ancochea A	2014	No clinical correlate	10.1111/bjh.13047
Andersen CL	2014	No clinical correlate	10.1016/j.leukres.2014.04.002
Andreasson B	2020	No clinical correlate	10.1111/bjh.16450
Barbui T	2012	No clinical correlate	10.1182/blood-2011-11-393819
Barbui T	2017	No JAK2 Allele Burden Data	10.1002/ajh.24851
Barosi G	2018	No JAK2 allele burden data	10.1097/HS9.0000000000000115
Benati M	2015	Non-clinical correlate	10.1515/cclm-2014-0858
Benton CB	2019	No statistical analysis	10.1002/cncr.31986
Bertozzi I	2017	No clinical correlate	10.1007/s00277-017-3040-8
Borowczyk M	2015	Mixed MPN Data	10.1016/j.thromres.2014.11.006
Chang H	2013	Mixed MPN Data	10.1159/000348413
Coltoff A	2020	No statistical analysis	10.1016/j.clml.2020.05.019
Crisa E	2017	No clinical correlate	10.1186/s13045-017-0395-1
Debureaux PE	2020	No JAK2 Allele Burden Data	10.1182/bloodadvances.2020002414
Gangaraju R	2020	Mixed MPN Data	10.1182/bloodadvances.2019001379
Garcia-Gisbert N	2020	No clinical correlates	10.1111/bjh.17087
Garcia-Gisbert N	2020	No clinical correlates	10.1111/bjh.16624
Giona F	2012	No clinical correlate	10.1182/blood-2011-08-371328
Gupta V	2020	Not Polycythemia Vera	10.1182/bloodadvances.2020002727
Guru SA	2020	Mixed MPN Data	10.1007/s13577-020-00370-6
Guy A	2020	No statistical analysis	10.1097/HS9.0000000000000364
Ha JS	2014	Mixed MPN Data	n/a
Heibl S	2020	No clinical correlate	10.3390/cancers12071891
Hussein K	2009	No clinical correlate	10.1016/j.exphem.2009.07.005
Karantanos T	2020	No clinical correlate	10.1182/bloodadvances.2019001407
Kissova J	2015	Mixed MPN Data	10.1097/MBC.0000000000000293
Kondo T	2008	Mixed MPN Data	10.1080/10428190802258972
Koschmieder S	2018	No JAK2 allele burden data	10.1097/HS9.0000000000000106
Kovacsovics-Bankowski M	2015	No clinical correlate	10.1186/s40164-016-0057-y
Kurtovic-Kozaric A	2020	Mixed MPN Data	10.17305/bjbms.2019.4391
Larsen TS	2009	No clinical correlate	10.1179/102453309X12473408860587
Larsen TS	2008	Not Polycythemia Vera	10.1179/102453308X315960
Larsen TS	2008	No clinical correlate	10.1038/sj.leu.2404861
Limvorapitak W	2020	Mixed MPN Data	10.1016/j.clml.2020.04.010
Luque Paz D	2017	Mixed MPN Data	10.1002/gcc.22437
Lussana F	2017	No clinical correlate	10.1186/s13045-017-0425-z
Makarik TV	2021	No clinical correlate	10.3390/genes12040559
Mattar MM	2019	Not Polycythemia Vera	10.1016/j.clml.2019.05.005
Mattar MM	2016	Not Polycythemia Vera	10.1007/s00277-016-2765-0
Milosevic Feenstra, JD	2022	No clinical correlate	10.1002/ajh.26461
Misawa K	2018	No clinical correlate	10.1007/s12185-018-2421-7
Moia R	2021	Not Polycythemia Vera	10.3389/fonc.2021.777730
Nangalia J	2017	Review	10.1002/9781119252863.ch7
Ok CY	2021	Mixed MPN Data	10.1038/s41379-020-0624-y
Panova-Noeva M	2011	Not Polycythemia Vera	10.1002/ajh.21974
Park SH	2013	Mixed MPN Data	10.5045/br.2013.48.2.128
Pearson S	2019	No JAK2 allele burden data	10.1097/HS9.0000000000000233
Perricone M	2017	No clinical correlate	10.18632/oncotarget.16744
Randi ML	2011	No clinical correlate	10.1007/BF03324948
Risum M	2011	Not Polycythemia Vera	10.1111/j.1600-0463.2011.02754.x
Rotunno G	2016	Not Polycythemia Vera	10.1002/ajh.24377
Sant'Antonio E	2020	No clinical correlate	10.1002/ajh.25677
Schino M	2021	No clinical correlate	10.3324/haematol.2020.264143
Schischlik F	2019	No clinical correlates	10.1182/blood.2019000519
Shirane S	2015	Mixed MPN Data	10.1007/s12185-014-1721-9
Singdong R	2016	No clinical correlate	10.22034/apjcp.2016.17.10.4647
Soderquist CR	2018	No statistical analysis	10.1038/modpathol.2017.182
Sorensen AL	2019	No clinical correlate	10.1111/ejh.13292
Sorensen AL	2020	Mixed MPN Data	10.1111/bjh.17130
Soudet S	2022	Mixed MPN Data	10.1016/j.thromres.2022.01.011
Spivak JL	2014	No clinical correlate	10.1056/NEJMoa1403141
Stein BL	2011	Mixed MPN Data	10.1155/2011/874146
Tefferi A	2005	No clinical correlate	10.1111/j.1365-2141.2005.05743.x
Trifa AP	2018	No JAK2 Allele Burden Data	10.1016/j.bcmd.2018.09.003
Trifa AP	2010	Mixed MPN Data	10.1007/s00277-010-0960-y
Utke Rank C	2016	No clinical correlate	10.3109/10428194.2015.1049171
Vadikolia CM	2011	No JAK2 Allele Burden Data	10.1159/000324436
Yang N	2018	Mixed MPN Data	10.3343/alm.2018.38.4.296
Yoo EH	2016	No JAK2 Allele Burden Data	10.1002/jcla.21981
Zangari M	2013	No clinical correlate	10.1097/MBC.0b013e32835bfdb9
Zhang Y	2020	Not Polycythemia Vera	10.1002/cam4.2886
